# Supplementary material for: Serial Determinations of Molecular Aberrations in Patients with Acute Myeloid Leukemia During Treatment with Oral Decitabine/Cedazuridine
Source: Cancers (Basel). 2026 Mar 27;18(7):1093. doi: 10.3390/cancers18071093 (PMC13072061; doi:10.3390/cancers18071093)
Supplement: Supplementary file 1 [file cancers-18-01093-s001.zip]

Archive with 1 entries (1 files):
- cancers-4205252-supplementary.pdf
